# Supplementary material for: Shoe-Integrated Sensor System for Diagnosis of the Concomitant Syndesmotic Injury in Chronic Lateral Ankle Instability: A Prospective Double-Blind Diagnostic Test
Source: Nanomaterials (Basel). 2023 May 4;13(9):1539. doi: 10.3390/nano13091539 (PMC10180214; doi:10.3390/nano13091539)
Supplement: Supplementary file 1 [file nanomaterials-13-01539-s001.zip]

Archive with 1 entries (1 files):
- nanomaterials-2279147-supplementary.pdf
